# Supplementary material for: Aquatic Thermal Reservoirs of Microbial Life in a Remote and Extreme High Andean Hydrothermal System
Source: Microorganisms. 2020 Feb 3;8(2):208. doi: 10.3390/microorganisms8020208 (PMC7074759; doi:10.3390/microorganisms8020208)
Supplement: Supplementary file 1 [file microorganisms-08-00208-s001.zip]

Archive with 7 entries (6 files):
- Supplementary Figure 1.pdf
- __MACOSX/
- __MACOSX/._Supplementary Figure 1.pdf
- Supplementary Figure 2.pdf
- __MACOSX/._Supplementary Figure 2.pdf
- Supplementary Tables.xlsx
- __MACOSX/._Supplementary Tables.xlsx
