# Supplementary material for: Aquatic Thermal Reservoirs of Microbial Life in a Remote and Extreme High Andean Hydrothermal System
Source: Microorganisms. 2020 Feb 3;8(2):208. doi: 10.3390/microorganisms8020208 (PMC7074759; doi:10.3390/microorganisms8020208)
Supplement: Supplementary file 1 [file microorganisms-08-00208-s001.zip › Supplementary Tables.xlsx]

## Sheet: Supplementary Table 1
Supplementary Table 1. Chemical characterization of P42, P53 and P72 ponds.
Parameters		Unit	P42	P53	P72
Aluminium	Al	mg/L	<0.3	<0.3	<0.3
Barium	Ba	mg/L	<0.1	<0.1	<0.1
Calcium	Ca	mg/L	30	36	31
Iron	Fe	mg/L	<0.02	<0.02	<0.02
Magnesium	Mg	mg/L	2.34	2.31	2.54
Manganese	Mn	mg/L	0.104	0.121	0.096
Orthophosphate	PO4-2	mg/L	0.809	0.785	0.712
Potassium	K	mg/L	29	30	29
Silica	SiO2	mg/L	<0.085	<0.085	<0.085
Sodium	Na	mg/L	298	302	295
Fluoride	F-	mg/L	3.81	3.55	4.52
Chloride	Cl-	mg/L	310	307	307
Nitrate	NO3-	mg/L	1.39	1.64	1.32
Sulfate	SO4-2	mg/L	317	300	287
Alkalinity	CaCO3	mg/L	104	111	126
Bicarbonate	HCO3-	mg/L	126	135	154
Conductivity	-	𝝁S/cm	1832	1812	1785
Carbonate	CO3-2	mg/L	<1	<1	<1
Copper	Cu	mg/L	<0.01	<0.01	<0.01
Chromium	Cr	mg/L	<0.01	<0.01	<0.01
Molibdenum	Mo	mg/L	0.02	0.02	0.02
Mercury	Hg	mg/L	<0.002	<0.0002	<0.0002
Lead	Pb	mg/L	<0.01	<0.01	<0.01
Selenium	Se	mg/L	<0.0002	<0.0002	<0.0002
Zinc	Zn	mg/L	0.037	0.042	0.07
Lithium	Li	mg/L	2.79	2.99	2.65
Nickel	Ni	mg/L	0.074	0.071	0.062
Silver	Ag	mg/L	<0.02	<0.02	<0.02
Vanadium	V	mg/L	<0.1	<0.1	<0.1
Strontium	Sr	mg/L	0.79	0.82	0.795
Boron	B	mg/L	9.23	9.43	9.77
Nitrite	NO2-	mg/L	<0.082	<0.082	<0.082
Arsenic	As	mg/L	0.455	0.495	0.063
Antimony	Sb	mg/L	0.007	0.005	0.01
Silicon	Si	mg/L	<0.040	<0.040	<0.040
Total nitrogen	NKT	mg/L	<1	<1	<1
pH at 20℃	-	-	6.82	6.81	7.65

## Sheet: Supplementary Table 2A
Supplementary Table 2A. Bacterial class relative abundance from each sample of Lirima Hot spring identified by 16S rRNA gene clonal analysis
Phylum	Class	P42	P53
Acidobacteria	Blastocatellia (Subgroup 4)	3.22581	0
Bacteroidetes	Ignavibacteria	0	4.7619
Bacteroidetes	Chlorobia	3.22581	4.7619
Bacteroidetes	Bacteroidia	19.3548	0
Caldiserica	Caldisericia	0	4.7619
Chloroflexi	Chloroflexia	3.22581	0
Chloroflexi	Anaerolineae	6.45161	4.7619
Cyanobacteria	Oxyphotobacteria	3.22581	0
Deinococcus-Thermus	Deinococci	0	4.7619
Epsilonbacteraeota	Desulfurellia	0	4.7619
Epsilonbacteraeota	Campylobacteria	6.45161	0
Firmicutes	Negativicutes	6.45161	0
Firmicutes	Bacilli	0	23.8095
Firmicutes	Clostridia	25.8065	19.0476
Proteobacteria	Deltaproteobacteria	3.22581	0
Proteobacteria	Alphaproteobacteria	6.45161	0
Proteobacteria	Gammaproteobacteria	12.9032	28.5714

## Sheet: Supplementary Table 2B
Supplementary Table 2B. Archaeal class relative abundance from each sample of Lirima Hot spring identified by 16S rRNA gene clonal analysis
Phylum	Class	P42	P53
Crenarchaeota	Crenarchaeota Incertae Sedis	0	14.2857
Crenarchaeota	Bathyarchaeia	55	28.5714
Diapherotrites	Micrarchaeia	5	0
Euryarchaeota	Thermoplasmata	20	14.2857
Hadesarchaeaeota	Uncultured	5	14.2857
Nanoarchaeaeota	Nanohaloarchaeia	5	0
Thaumarchaeota	Marine Benthic Group A	5	14.2857
Thaumarchaeota	SCGC AB-179-E04	5	14.2857

## Sheet: Supplementary Table 3
Supplementary Table 3. Analysis of community indexes obtained from 16S rRNA gene metabarcoding data for each sample.
Samples	P42	P53A	P53B	P53C	P72
Number of sequences	112667	100269	75439	75434	1021
Number of OTUs	263	429	321	329	70
Number of singletons	120	210	148	152	9
Number of doubletons	25	49	44	37	11
Rarified species richness	32.8	53.1	52.4	52.6	70
Chao1	537.61	867.9	562.73	631	73
Simpson Index	0.463	0.731	0.646	0.553	0.926
Good’s estimator of coverage	99.8935	99.7906	99.8038	99.7985	99.1185
Abundance-Based Coverage Estimators (ACE)	484.71	864.18	600.85	652.72	74.92

## Sheet: Supplementary Table 4
Supplementary Table 4. Bacterial phylum relative abundance from each sample of Lirima Hot spring identified by 16S rRNA gene metabarcoding analysis
Phylum	P42	P53A	P53B	P53C	P72
Acetothermia	0	1.63161	0.49709	2.80643	0.391773
Acidobacteria	0.214792	0.411892	0.140511	0.174987	0
Actinobacteria	0.0603549	0.00498659	0.00662787	0.00795397	8.619
Armatimonadetes	1.32781	2.23997	2.15538	2.31328	0.979432
Atribacteria	0.401182	3.98229	18.2929	2.63939	0.881489
Bacteria unclassified	0.510354	2.55213	5.52499	2.46706	1.46915
Bacteroidetes	0.134911	0.647259	0.300905	3.90673	14.3976
Caldiserica	0	0.417876	1.2752	0.552801	7.34574
Chloroflexi	84.5216	73.2819	59.1882	75.1412	2.05681
CK-2C2-2	0.000887571	0.000997317	0.00132557	0.00132566	0
Cyanobacteria	0.199704	0.00299195	0.00265115	0	0
Deinococcus-Thermus	0	4.1279	0.873553	0.157754	0.195886
Epsilonbacteraeota	0	0.0977371	2.03211	0.0145823	0
Fervidibacteria	0	0.00698122	0	0.011931	0
Firmicutes	8.01921	0.403913	2.47352	4.01145	37.6102
Halanaerobiaeota	0	0	0.00132557	0	0
Hydrogenedentes	0.000887571	0.0169544	0.0053023	0.0238619	0
Kiritimatiellaeota	0	0.0568471	0.0477207	0.0132566	0
Nitrospirae	0	0.000997317	0	0	0
Patescibacteria	0	0.292214	1.68083	0.230665	0.783546
Planctomycetes	1.72189	2.23	2.98652	1.01413	0
Proteobacteria	2.57041	7.32729	2.44038	4.17981	25.2693
Spirochaetes	0.292011	0.155581	0.0251859	0.125938	0
TA06	0	0.0059839	0.00795345	0.0331416	0
Tenericutes	0	0	0	0.00132566	0
Thermotogae	0	0.0668203	0.0172325	0.0742371	0
Verrucomicrobia	0.0221893	0.0369007	0.0225348	0.0967733	0
WS1	0.00177514	0		0	0

## Sheet: Supplementary Table 5
Supplementary Table 5. Scores of Redundancy Analysis (RDA)
	Inertia	Proportion	Rank
Total	1546	1
Constrained	1489	0.963	3
Unconstrained	57.28	0.37	1
Inertia is variance
Eigenvalues for constrained axes
RDA1	RDA2	RDA3
1421.4	63.7	3.9
Eigenvalues for unconstrained axes
PC1
57.28

## Sheet: Supplementary Table 6
Supplementary Table 6. Nucleotide sequences used to construct the maximum likelihood phylogenetic tree of early life genera.
	Genera selected from data	Phyla	Nucleotide sequence	Database	Accesion number
1	Chloracidobacterium	Acidobacteria	Chloracidobacterium thermophilum	RDP	S004537061
2	Thermoanaerobaculum	Acidobacteria	Thermoanaerobaculum aquaticum	RDP	S003803745
3	Actinomyces	Actinobacteria	Actinomyces bovis	RDP	S000134295
4	Chthonomonadales	Armatimonadetes	Chthonomonas calidirosea	RDP	S003803431
5	Candidatus Caldatribacterium	Atribacteria	Caldatribacterium saccharofermentans	SILVA	APCU01000223.172.1731
6	Fervidibacteria	Bacteroidetes	Fervidibacteria bacterium	SILVA	AQYN01000241.2449.4056
7	GBChlB	Bacteroidetes	Chloribium sp. GBChlB	SILVA	JPGV01000041.22063.23428
8	Ignavibacterium	Bacteroidetes	Ignavibacterium album	RDP	S004062564
9	Caldisericum	Caldiserica	Caldisericum exile	RDP	S001168618
10	Bellilinea	Chloroflexi	Bellilinea caldifistulae	RDP	S000622966
11	Chloroflexus	Chloroflexi	Chloroflexus aurantiacus	RDP	S000005650
12	Roseiflexus	Chloroflexi	Roseiflexus castenholzii	RDP	S002289054
13	Thermanaerothrix	Chloroflexi	Thermanaerothrix daxensis	RDP	S002232103
14	Thermus	Deinococcus-Thermus	Thermus thermophilus	RDP	S000001350
15	Alicyclobacillus	Firmicutes	Alicyclobacillus acidocaldariud	RDP	S000090441
16	Caldicellulosiruptor	Firmicutes	Caldicellulosiruptor saccharolyticus	RDP	S002289243
17	Caloramator	Firmicutes	Caloramator fervidus	RDP	S000414365
18	Caproiciproducens	Firmicutes	Caproiciproducens galactitolivorans	SILVA	FJ805840.1.1445
19	Clostridium sensu stricto	Firmicutes	Clostridium butyricum	RDP	S0000010778
20	Desulfurispora	Firmicutes	Desulfurispora thermophila	RDP	S000485860
21	Halanaerobium	Firmicutes	Halanaerobium acetethylicum	RDP	S000009638
22	Lactobacillus	Firmicutes	Lactobacillus delbrueckii	RDP	S000690662
23	Moorella	Firmicutes	Moorella thermoacetica	RDP	S002288291
24	Ruminiclostridium	Firmicutes	Ruminiclostridium thermocellum	RDP	S004075877
25	Sulfobacillus	Firmicutes	Sulfobacillus thermosulfidooxidans	RDP	S000148467
26	Tepidanaerobacter	Firmicutes	Tepidanaerobacter syntrophicus	RDP	S000118083
27	Thermobrachium	Firmicutes	Thermobrachium celere	RDP	S001152401
28	Thermodesulfitimonas	Firmicutes	Thermodesulfitimonas autotrophica	SILVA	KX450231.1.1427
29	Thermosyntropha	Firmicutes	Thermosyntropha lipolytica	RDP	S0000012437
30	Thermogutta	Planctomycetes	Thermogutta terrifontis	RDP	S003811167
31	Acetobacter	Proteobacteria	Acetobacter aceti	RDP	S0000015956
32	Desulfosoma	Proteobacteria	Desulfosoma profundi	RDP	S002988186
33	Desulfurella	Proteobacteria	Desulfurella acetivorans	RDP	S004071221
34	Dichotomicrobium	Proteobacteria	Dichotomicrobium thermohalophilum	RDP	S002304636
35	Dissulfurimicrobium	Proteobacteria	Dissulfurimicrobium hydrothermale	SILVA	KT159733.1.1521
36	Elioraea	Proteobacteria	Elioraea tepidiphila	RDP	S001094905
37	Silanimonas	Proteobacteria	Silanimonas mangrovi	RDP	S003257707
38	Thiomonas	Proteobacteria	Thiomonas delicata	RDP	S000627949
39	Exilispira	Spirochaetae	Exilispira thermophila	RDP	S000964307
40	Treponema	Spirochaetae	Treponema pallidum	RDP	S000003270
41	Fervidobacterium	Thermotogae	Fervidobacterium changbaicum	RDP	S000690567
42	DEV007	Verrucomicrobia	uncultured verrucomicrobium DEV007	RDP	S000018089
43	--	--	Archaeoglobus profundus	RDP	S004071048
44	--	--	Archaeoglobus veneficus	RDP	S000393860
45	--	--	Thermoplasma acidophilum	RDP	S004071756
46	--	--	Thermoproteus tenax	RDP	S000436258
